# Supplementary material for: Identification of Trichinella taxa by ITS-1 amplicon next-generation sequencing with an improved resolution for detecting underrepresented genotypes in mixed natural infections
Source: Parasit Vectors. 2023 Dec 21;16:466. doi: 10.1186/s13071-023-06035-1 (PMC10734138; doi:10.1186/s13071-023-06035-1)
Supplement: Supplementary file 2 — Additional file 2: Table S1. Comparison of genotyping results generated by mPCR and NGS for selected larval pools isolated from wildlife. [file 13071_2023_6035_MOESM2_ESM.xlsx]

## Sheet: Table S1
Supplementary Table S1. Comparison of genotyping results generated by mPCR and NGS for selected larval pools isolated from wildlife
№	Sample ID	Host Species	Date Sampled	Date Received	Sampling Location				Tissue Tested (Grams)	LPG	Genotyping Results
					Name	Latitude	Longitude	Province, Territory			mPCR	NGS
1	R09-53-06	Badger (Taxidea taxus)	NA	2009-06-10	East Kootenay	NA	NA	BC	Tongue (8.93)	13.29	T6	T6
2	R01-53-52	Badger	NA	2001-08-31	NA	NA	NA	BC	Tongue (0.9)	NA	T6	T6
3	R09-53-04	Badger	NA	2009-06-10	East Kootenay	NA	NA	BC	Tongue (12.87)	60.38	T6	T6
4	R06-44-06	Black Bear (Ursus americanus)	NA	2006-11-06	Dehcho	NA	NA	NT	Tongue (10.3)	177	T2	T2
5	P21-121	Black Bear	2021-02-02	2021-02-11	NA	NA	NA	BC	Leg (50.2)	138.1	T6	T6
6	ISS 7624	Brown Bear (Ursus arctos)	2015	2022-04-01	Terney District, Primorsky Krai	45.0242	136.523	Russia	NA	NA	T2/T1/T4	T2/T1/T4
7	ISS 7606	Brown Bear	2010	2022-04-01	Anadyr, Chukotka Autonomous District	64.7348	177.515	Russia	NA	NA	T2	T2
8	R17-77-74	Cougar (Puma concolor)	2014-12-30	2017-05-30	Spillimacheen River	NA	NA	BC	Tongue (20.8)	40.16	T6	T6
9	R17-77-83	Cougar	NA	2017-05-30	NA	NA	NA	BC	Tongue (14.9)	48.29	T6	T6
10	R17-77-132	Cougar	NA	2017-05-30	NA	NA	NA	BC	Tongue (36.3)	49.68	T6	T6
11	R17-77-135	Cougar	NA	2017-05-30	NA	NA	NA	BC	Tongue (44.6)	12.49	T2	T2
12	R17-77-163	Cougar	2013-12-12	2017-05-30	NA	NA	NA	BC	Tongue (49.4)	109.51	T6	T6
13	R17-77-165	Cougar	2013-11-01	2017-05-30	NA	NA	NA	BC	Tongue (29.1)	71.33	T6	T6
14	R18-162-27	Cougar	2014-02-03	2018-08-08	Tsable River	49.5138	-124.853	BC	Tongue (24.4)	10.21	No Amp	T5/T6
15	R18-162-47	Cougar	2015-01-16	2018-08-08	Gold Creek	49.3373	-122.46	BC	Tongue (10.01)	51	T6	T6
16	P21-155	Cougar	2021-01-26	2021-03-03	Whistler	NA	NA	BC	Tongue, Diaphragm, Skeletal (9.43)	50.8	T5	T5
17	R17-77-105	Cougar	NA	2017-05-30	NA	NA	NA	BC	Tongue (38.59)	12.59	T2	T2
18	R17-77-160	Cougar	NA	2017-05-30	NA	NA	NA	BC	Tongue (11.46)	25.81	T2	T2
19	R18-162-28	Cougar	2014-02-08	2018-08-08	North Tompson River	51.5665	-120.12	BC	Tongue (18.96)	6.24	T2	T2
20	R18-150-29	Cougar	2016-12-12	2018-07-10	Lindley Creek Road	50.1177	-120.831	BC	Tongue (25.25)	8.48	T6	T6
21	R17-77-144	Cougar	NA	2017-05-30	NA	NA	NA	BC	Tongue (35.22)	5.88	T2	T2
22	R17-77-130	Cougar	NA	2017-05-30	NA	NA	NA	BC	Tongue (19.34)	6.13	T2	T2
23	R17-77-65	Cougar	NA	2017-05-30	NA	NA	NA	BC	Tongue (27.78)	6.16	T2	T2
24	R15-21-01	Cougar	2015-02-02	2015-03-26	Grand Prairie	NA	NA	AB	Tongue (10.22)	4.93	T2	T2
25	R17-77-91	Cougar	NA	2017-05-30	NA	NA	NA	BC	Tongue (11.58)	3.73	T2	T2
26	R17-77-133	Cougar	NA	2017-05-30	NA	NA	NA	BC	Tongue (40.30)	0.87	T2	T2/T6
27	R17-77-136	Cougar	NA	2017-05-30	NA	NA	NA	BC	Tongue (33.37)	0.56	T2	T2
28	R17-77-146	Cougar	NA	2017-05-30	NA	NA	NA	BC	Tongue (32.02)	2.45	T2	T2
29	R12-67-15	Cougar	NA	2012-07-11	NA	NA	NA	BC	Tongue (51.14)	5.37	T2	T2/T6
30	R12-67-10	Cougar	NA	2012-07-11	NA	NA	NA	BC	Tongue 5.88)	69.04	T2/T6	T2/T6
31	R17-77-01	Cougar	NA	2017-05-30	NA	NA	NA	BC	Tongue (8.19)	8.16	T6	T6
32	R17-77-106	Cougar	2004-02-27	2017-05-30	99 Mile Ski Trail	NA	NA	BC	Tongue (9.85)	0.83	T2	T2
33	R17-77-73	Cougar	2015-02-01	2017-05-30	Columbia River	NA	NA	BC	Tongue (28.4)	18.1	T6	T6
34	R17-123-61	Coyote (Canis latrans)	2017-06-02	2017-10-26	Saint-Anicet	45.076	-74.39	QC	Tongue (11.73)	32.58	T2	T2
35	R18-09-03	Coyote	2017-11-01	2018-01-30	Saint-Jacques-de-Leeds	46.2833	-71.35	QC	Tongue (10.46)	33.18	T2	T2
36	R18-09-23	Coyote	2017-11-19	2018-01-30	NA	46.9944	-70.5333	QC	Tongue, Masseter (20.93)	5.15	T2	T2
37	R18-09-24	Coyote	2017-11-24	2018-01-30	Cap-Saint-Ignace	47.0364	-70.4604	QC	Tongue, Masseter (24.11)	3.84	T2	T2
38	R18-09-34	Coyote	2017-11-10	2018-01-30	Saint-Lambert-de-Lauzon	46.5798	-71.2294	QC	Tongue, Masseter (24.98)	1.3	T2	T2
39	R18-24-15	Coyote	NA	2018-02-16	NA	NA	NA	SK	Masseter, Diaphragm, Forelimb (48.98)	2.66	T2	T2
40	R18-39-50	Coyote	NA	2018-02-28	NA	NA	NA	SK	Masseter, Diaphragm, Forelimb (37)	1.75	T2	T2
41	R18-09-46	Coyote	2017-11-23	2018-01-30	Saint-Basile-de-Portneuf	46.7563	-71.8248	QC	Tongue, Masseter (24.94)	0.17	T2	T2
42	R19-06-09	Coyote	2018-08-23	2019-01-16	NA	48.9513	-66.1354	QC	Tongue, Masseter (60.48)	0.26	T2	T2
43	R16-06-11	Coyote	2015-12-12	2016-03-04	Saint-David-de-Falardeau	48.6261	-71.1755	QC	Leg (85.09)	1.26	T2	T2
44	R13-61-05	Fisher (Pekania pennanti)	2003-12-01	2013-06-05	Vanderhoof	NA	NA	BC	Tongue (3.57)	19.7	T2	T2
45	R13-61-61	Fisher	2004-12-01	2013-06-05	Williams Lake	NA	NA	BC	Tongue (9.74)	8.85	T6	T6
46	R13-61-64	Fisher	NA	2013-06-05	NA	NA	NA	BC	Tongue (7.9)	45.36	T6	T6/T2
47	R13-61-68	Fisher	NA	2013-06-05	NA	NA	NA	BC	Tongue (0.9)	0.9	T2	T2
48	R13-61-79	Fisher	2002-01-04	2013-06-05	Cariboo Regional District	NA	NA	BC	Tongue (7.7)	3.8	T6	T6
49	R13-61-86	Fisher	NA	2013-06-05	Fort St. John	NA	NA	BC	Tongue (6.43)	11.16	T2	T6/T2
50	R12-07-08	Fisher	NA	2012-01-12	NA	NA	NA	BC	Tongue (10.06)	0.92	T6	T6
51	R12-07-16	Fisher	NA	2012-01-12	NA	NA	NA	BC	Tongue (7.66)	14.4	T2	T2
52	R08-30-16	Grizzly Bear (Ursus arctos horribilis)	NA	2008-10-02	Fort Simpson	NA	NA	NT	Tongue (17.5)	17.09	T6/T2	T6/T2
53	ISS 7625	Himalayan Black Bear (Ursus thibetanus laniger)	2015	2022-04-01	Terney District, Primorsky Krai	45.0242	136.523	Russia	NA	NA	T2	T2
54	R08-06-195	Lynx (Lynx canadensis)	2008	2008-04-24	Vermilion Creek	NA	NA	NT	Diaphragm, Masseter (50.03)	0.8	T2	T6/T2
55	R03-24-102	Marten (Martes americana)	2003	2003-09-25	Norman Wells	NA	NA	NT	Tongue, Masseter, Forelimb (32.46)	74.6	T2	T6/T13/T2
56	R16-77-01	Raccoon (Procyon lotor)	NA	2016-10-27	NA	NA	NA	QC	Tongue (1.34)	157.5	T2	T2
57	ISS 7633	Raccoon Dog (Nyctereutes procyonoides)	2016	2022-04-01	Terney District, Primorsky Krai	45.0242	136.523	Russia	NA	NA	T1/T2	T1/T2
58	ISS 7632	Raccoon Dog	2016	2022-04-01	Terney District, Primorsky Krai	45.0242	136.523	Russia	NA	NA	T2	T2
59	R16-77-39	Red Fox (Vulpes vulpes)	2016-06-17	2016-10-27	Compton	45.1773	-71.805	QC	Tongue (11.27)	22.52	T2	T2
60	R16-83-39	Red Fox	2015	2016-12-16	NA	NA	NA	QC	Tongue (10.58)	8.27	T2	T2
61	R16-83-42	Red Fox	2015	2016-12-16	NA	NA	NA	QC	Tongue (17.57)	1.71	T2	T2
62	R16-83-49	Red Fox	2015	2016-12-16	NA	NA	NA	QC	Tongue (13.92)	9.19	T2	T2
63	R16-83-63	Red Fox	2015	2016-12-16	NA	NA	NA	QC	Tongue (15.93)	1.98	T2	T2
64	R16-83-64	Red Fox	2015	2016-12-16	NA	NA	NA	QC	Tongue (13.06)	44.56	T2	T2
65	R17-123-09	Red Fox	2016-10-25	2017-10-26	Orford	45.3436	-72.1472	QC	Tongue (17.28)	2.17	T2	T2
66	R17-124-17	Red Fox	NA	2017-10-26	NA	50.2644	-77.0437	QC	Tongue (14.6)	19.27	T2	T2
67	R17-124-59	Red Fox	2016	2017-10-26	NA	50.414	-61.7824	QC	Tongue (12.14)	9.04	T2	T2
68	R17-124-83	Red Fox	2016	2017-10-26	NA	50.3294	-63.9617	QC	Tongue (13.75)	5.97	T2	T2
69	R17-124-85	Red Fox	2016	2017-10-26	NA	50.3492	-63.9069	QC	Tongue (10.06)	44.5	T2	T2
70	R17-124-86	Red Fox	2016	2017-10-26	NA	50.3294	-63.9617	QC	Tongue (11.96)	15.38	T2	T2
71	R10-36-08	Red Fox	NA	2010-04-29	Fort Simpson	NA	NA	NT	Tongue (5.74)	15.2	T2	T2
72	R10-36-07	Red Fox	NA	2010-04-29	Fort Simpson	NA	NA	NT	Tongue (14.42)	8.9	T2	T2/T6
73	R16-77-66	Red Fox	2016-08-12	2016-10-27	Saint-Étienne-de-Bolton	45.2867	-72.3825	QC	Tongue (14.38)	0.93	T2	T2
74	R16-83-38	Red Fox	2015	2016-12-16	NA	NA	NA	QC	Tongue (13.14)	0.95	T2	T2
75	R16-83-52	Red Fox	2015	2016-12-16	NA	NA	NA	QC	Tongue (14.16)	1.47	T2	T2
76	R08-06-190	Red Fox	2008	2008-04-24	Yellowknife	NA	NA	NT	Tongue (18.9)	32	T2	T2
77	R15-64-161	Red Fox	2015-09-14	2015-10-15	Champlain	46.4167	-72.3922	QC	Diaphragm (14.62)	31.58	T2	T2
78	ISS 7609	Stray Cat (Felis catus)	2012	2022-04-01	Anadyr, Chukotka Autonomous District	64.7348	177.515	Russia	NA	NA	T2	T2
79	ISS 7607	Stray Dog (Canis lupus familiaris)	2010	2022-04-01	Lorino, Chukotka Autonomous District	65.5025	-171.701	Russia	NA	NA	T1/T2	T2
80	R11-134-23	Wolf (Canis lupus)	NA	2011-12-15	NA	NA	NA	NT	Tongue (52.57)	41.82	T2	T2
81	ISS 7613	Wolf	2014	2022-04-01	Kirov City District	58.5776	49.5406	Russia	NA	NA	T2/T3/T1	T2/T3
82	R12-44-11	Wolf	NA	2012-04-25	Dehcho	NA	NA	NT	Tongue (21.01)	0.5	T6/T2	T6/T2
83	R08-06-17	Wolf	2008	2008-04-24	Fort Reliance	NA	NA	NT	Tongue (50.8)	0.07	T2/T6	T2
84	R08-06-48	Wolf	2008	2008-04-24	Fort Reliance	NA	NA	NT	Tongue (65.2)	0.46	T6/T2	T6/T2
85	R08-06-44	Wolf	2008	2008-04-24	NA	NA	NA	NT	Tongue (63.1)	5	T6/T2	T6/T2
86	R08-06-38	Wolf	2008	2008-04-24	Fort Reliance	NA	NA	NT	Diaphragm (52.1)	3.5	T2	T2
87	R08-06-37	Wolf	2008	2008-04-24	Fort Reliance	NA	NA	NT	Tongue (60)	0.29	T2	T2
88	R08-06-35	Wolf	2008	2008-04-24	Fort Reliance	NA	NA	NT	Tongue (64.2)	0.61	T2	T2
89	R08-06-33	Wolf	2008	2008-04-24	Fort Reliance	NA	NA	NT	Tongue (53.1)	1.3	T2/T6	T2
90	R08-06-31	Wolf	2008	2008-04-24	Fort Reliance	NA	NA	NT	Tongue (50)	25.9	T2	T2
91	R08-06-28	Wolf	2008	2008-04-24	Fort Reliance	NA	NA	NT	Tongue (67.4)	0.44	T2	T2
92	R08-06-26	Wolf	2008	2008-04-24	Dettah	NA	NA	NT	Diaphragm (144.3)	19.1	T2	T2
93	R08-06-25	Wolf	2008	2008-04-24	Fort Reliance	NA	NA	NT	Tongue (63.6)	1.4	T2	T2
94	R08-06-22	Wolf	2008	2008-04-24	Fort Reliance	NA	NA	NT	Tongue (50.7)	0.63	T6/T2	T6/T2
95	R08-06-21	Wolf	2008	2008-04-24	Fort Reliance	NA	NA	NT	Tongue (56.4)	0.27	T6/T2	T6/T2
96	R08-06-20	Wolf	2008	2008-04-24	Fort Reliance	NA	NA	NT	Tongue (20.49)	0.06	T6/T2	T6/T2
97	R08-06-19	Wolf	2008	2008-04-24	Fort Reliance	NA	NA	NT	Tongue (50.4)	0.17	T6/T2	T6/T2
98	R08-06-16	Wolf	2008	2008-04-24	Fort Reliance	NA	NA	NT	Tongue (47.2)	0.35	T2	T2
99	R11-134-25	Wolf	NA	2011-12-15	NA	NA	NA	NT	Tongue (18.44)	84.13	T2/T6	T2/T6
100	R10-36-19	Wolverine (Gulo gulo)	NA	2010-04-29	Fort Simpson	NA	NA	NT	Tongue (4.4)	68.1	T2	T2
101	R07-03-56	Wolverine	NA	2007-03-28	Paulatuk	NA	NA	NT	Diaphragm (18.9)	11.3	T6	T6/T2
102	R07-03-54	Wolverine	NA	2007-03-28	Paulatuk	NA	NA	NT	Diaphragm (27.4)	7.8	T6	T6/T2
103	R07-03-62	Wolverine	NA	2007-03-28	Paulatuk	NA	NA	NT	Diaphragm (12.0)	18.8	T6	T6/T2
104	R07-03-33	Wolverine	NA	2007-03-28	Inuvik	NA	NA	NT	Diaphragm (15.5)	49.7	T2	T2
105	R11-15-28	Wolverine	NA	2011-04-13	NA	NA	NA	NT	Tongue (18.66)	1.99	No Amp	T13/T6
106	R11-15-27	Wolverine	NA	2011-04-13	NA	NA	NA	NT	Tongue (16.10)	19.65	T2	T2
107	R10-36-23	Wolverine	NA	2010-04-29	Fort Simpson	NA	NA	NT	Tongue (5)	3.8	T2	T2
108	R10-36-21	Wolverine	NA	2010-04-29	Fort Simpson	NA	NA	NT	Tongue (4.66)	4.8	T2	T2
109	R11-15-30	Wolverine	NA	2011-04-13	NA	NA	NA	NT	Tongue (13.7)	16.45	T2	T6/T2
NA, not available
No Amp, no amplification
T1, T. spiralis; T2, T. nativa; T3, T. britovi; T4, T. pseudospiralis; T5, T. murrelli; T6, Trichinella T6; T13, T. chanchalensis
AB, Alberta; BC, British Columbia; QC, Quebec; NT, Northwest Territories; SK, Saskatchewan
