# Supplementary material for: Identification of Trichinella taxa by ITS-1 amplicon next-generation sequencing with an improved resolution for detecting underrepresented genotypes in mixed natural infections
Source: Parasit Vectors. 2023 Dec 21;16:466. doi: 10.1186/s13071-023-06035-1 (PMC10734138; doi:10.1186/s13071-023-06035-1)
Supplement: Supplementary file 3 — Additional file 3: Table S3. ITS-1 fragment identity matrix. [file 13071_2023_6035_MOESM3_ESM.xlsx]

## Sheet: Table S3
Supplementary Table S3. ITS-1 fragment identity matrix
	T3	T5	T9	T2	T8	T6	T12	T13	T1	T7	T10	T11	T4
T. britovi (T3)		99.14	98.86	96.57	94.29	94	93.71	88.29	86.27	78.73	62.95	59.95	57.14
T. murrelli (T5)	99.14		99.14	96.86	94.29	94.29	94	88	86.55	79.01	62.95	59.95	57.36
Trichinella T9	98.86	99.14		96.57	94	94	93.71	88	86.55	78.73	62.71	59.72	57.14
T. nativa (T2)	96.57	96.86	96.57		93.14	94.83	93.14	87.14	86.83	79.44	62.95	59.95	57.58
Trichinella T8	94.29	94.29	94	93.14		90.29	90.57	86.49	83.47	76.8	60.77	57.87	55.82
Trichinella T6	94	94.29	94	94.83	90.29		92.49	89.18	83.47	75.97	61.02	57.87	55.82
T. patagoniensis (T12)	93.71	94	93.71	93.14	90.57	92.49		87.86	85.15	78.45	61.26	58.1	55.16
T. chanchalensis (T13)	88.29	88	88	87.14	86.49	89.18	87.86		79.83	73.41	58.74	55.68	52.09
T. spiralis (T1)	86.27	86.55	86.55	86.83	83.47	83.47	85.15	79.83		76.42	60.43	58.39	55.46
T. nelsoni (T7)	78.73	79.01	78.73	79.44	76.8	75.97	78.45	73.41	76.42		57.88	56.45	54.9
T. papuae (T10)	62.95	62.95	62.71	62.95	60.77	61.02	61.26	58.74	60.43	57.88		88.33	66.67
T. zimbabwensis (T11)	59.95	59.95	59.72	59.95	57.87	57.87	58.1	55.68	58.39	56.45	88.33		65.74
T. pseudospiralis (T4)	57.14	57.36	57.14	57.58	55.82	55.82	55.16	52.09	55.46	54.9	66.67	65.74
