# Supplementary material for: Identification of Trichinella taxa by ITS-1 amplicon next-generation sequencing with an improved resolution for detecting underrepresented genotypes in mixed natural infections
Source: Parasit Vectors. 2023 Dec 21;16:466. doi: 10.1186/s13071-023-06035-1 (PMC10734138; doi:10.1186/s13071-023-06035-1)
Supplement: Supplementary file 4 — Additional file 4: Table S4. Comparison of NGS genotyping results generated using two different types of flow cell. [file 13071_2023_6035_MOESM4_ESM.xlsx]

## Sheet: Table S4
Supplementary Table S4. Comparison of NGS genotyping results generated using two different types of flow cell
Sample ID	Classification Summary		Results
	Nano Flow Cell	Standard Flow Cell
100T2-1T6	T2 - 23,585 (92.7%)	T2 - 273,816 (92.6%)	T2/T6
	T6 - 530 (2.1%)	T6 - 6148 (2.1%)
	Unclassified - 1314 (5.2%)	Unclassified - 15,812 (5.3%)
100T2-2T6	T2 - 23,582 (90.2%)	T2 - 282,240 (89.9%)	T2/T6
	T6 - 1306 (5%)	T6 - 15,845 (5%)
	Unclassified - 1248 (4.8%)	Unclassified - 15,965 (5.1%)
95T2-5T6	T2 - 17,833 (82.9%)	T2 - 186,749 (82.6%)	T2/T6
	T6 - 2476 (11.5%)	T6 - 26,422 (11.7%)
	Unclassified - 1200 (5.6%)	Unclassified - 12,922 (5.7%)
90T2-10T6	T2 - 21,726 (72.6%)	T2 - 258,140 (73.1%)	T2/T6
	T6 - 6456 (21.6%)	T6 - 73,575 (20.8%)
	Unclassified - 1762 (5.9%)	T5 - 4 (<0.01%)
		Unclassified - 21,308 (6%)
80T2-20T6	T2 - 17,964 (61.2%)	T2 - 206,115 (61.7%)	T2/T6
	T6 - 9350 (31.9%)	T6 - 104,376 (31.2%)
	Unclassified - 2020 (6.9%)	Unclassified - 23,692 (7.1%)
50T2-50T6	T2 - 9647 (35.6%)	T2 - 113,372 (35.7%)	T2/T6
	T6 - 15,648 (57.8%)	T6 - 182,159 (57.4%)
	Unclassified - 1791 (6.6%)	Unclassified - 21,804 (6.9%)
20T2-80T6	T2 - 4601 (16.5%)	T2 - 54,059 (16.5%)	T2/T6
	T6 - 21,670 (77.8%)	T6 - 252,854 (77.3%)
	Unclassified - 1588 (5.7%)	Unclassified - 20,060 (6.1%)
10T2-90T6	T2 - 2492 (8.9%)	T2 - 29,489 (8.8%)	T2/T6
	T6 - 23,998 (85.6%)	T6 - 287,170 (85.5%)
	Unclassified - 1558 (5.5%)	Unclassified - 19,283 (5.7%)
5T2-95T6	T2 - 1012 (4.3%)	T2 - 11,489 (4.3%)	T2/T6
	T6 - 21,377 (90.5%)	T6 - 241,240 (90.3%)
	Unclassified - 1224 (5.2%)	Unclassified - 14,531 (5.4%)
2T2-100T6	T2 - 447 (1.36%)	T2 - 5920 (1.5%)	T2/T6
	T6 - 30,842 (93.7%)	T6 - 369,639 (93.5%)
	T5 - 1 (<0.01%)	T5 - 11 (<0.01%)
	Unclassified - 1624 (4.9%)	Unclassified - 19,569 (4.9%)
1T2-100T6	T2 - 288 (0.9%)	T2 - 3484 (0.9%)	T2/T6
	T6 - 31,075 (93.6%)	T6 - 373,937 (93.5%)
	Unclassified - 1837 (5.5%)	Unclassified - 22,374 (5.6%)
100T2-0T6	T2 - 27,992 (95.5%)	T2 - 333,743 (95.3%)	T2
	T6 - 8 (0.03%)	T6 - 75 (0.02%)
	Unclassified - 1299 (4.4%)	Unclassified - 16,530 (4.7%)
0T2-100T6	T2 - 6 (0.02%)	T2 - 77 (0.02%)	T6
	T6 - 26,198 (95%)	T6 - 307,855 (94.8%)
	Unclassified - 1372 (5%)	T5 - 12 (<0.01%)
		Unclassified - 16,875 (5.2%)
Negative Control	14 merged reads only	115 merged reads only	Negative
	T2 - 5	T2 - 40
	T6 - 5	T6 - 58
	T5 - 3	T5 - 14
	Unclassified - 1	Unclassified - 3
T2, T. nativa; T6, Trichinella T6; T5, T. murrelli
