# Supplementary material for: Identification of Trichinella taxa by ITS-1 amplicon next-generation sequencing with an improved resolution for detecting underrepresented genotypes in mixed natural infections
Source: Parasit Vectors. 2023 Dec 21;16:466. doi: 10.1186/s13071-023-06035-1 (PMC10734138; doi:10.1186/s13071-023-06035-1)
Supplement: Supplementary file 5 — Additional file 5: Table S5. Trichinella genotype-specific agreement between mPCR and NGS for the 107 L1 samples from wildlife. [file 13071_2023_6035_MOESM5_ESM.xlsx]

## Sheet: Feuil1
Supplementary Table S5. Trichinella genotype-specific agreement between mPCR and NGS for the 107 L1 samples from wildlife
Trichinella genotype	Kappa value	95% Confidence interval	Agreement degree
T. spiralis	0.66	0.22-1.00	Substantial
T. nativa	0.87	0.75-0.99	Almost perfect
T. britovi	1	1.00-1.00	Almost perfect
T. pseudospiralis	1	1.00-1.00	Almost perfect
T. murrelli	1	1.00-1.00	Almost perfect
Trichinella T6	0.81	0.69-0.93	Almost perfect
T. chanchalensis	0	Not applicable	No agreement
